# Supplementary material for: Machine Learning and SHapley Additive exPlanation-Based Interpretation for Predicting Mastitis in Dairy Cows
Source: Animals (Basel). 2026 Jan 9;16(2):204. doi: 10.3390/ani16020204 (PMC12837133; doi:10.3390/ani16020204)
Supplement: Supplementary file 1 [file animals-16-00204-s001.zip]

Archive with 1 entries (1 files):
- animals-4030796-supplementary.pdf
